# Supplementary material for: Shielded goethite catalyst that enables fast water dissociation in bipolar membranes
Source: Nat Commun. 2021 Jan 4;12:9. doi: 10.1038/s41467-020-20131-1 (PMC7782813; doi:10.1038/s41467-020-20131-1)
Supplement: Supplementary file 3 — Supplementary Data 1 [file 41467_2020_20131_MOESM3_ESM.zip]

Archive with 7 entries (6 files):
- Coordinates of Cell contents (DFT Calculations) R3/
- Coordinates of Cell contents (DFT Calculations) R3/1-origin.cif
- Coordinates of Cell contents (DFT Calculations) R3/2-absorption.cif
- Coordinates of Cell contents (DFT Calculations) R3/3-hydrolysis-transition-state.cif
- Coordinates of Cell contents (DFT Calculations) R3/4-hydrolysis-to-ions.cif
- Coordinates of Cell contents (DFT Calculations) R3/5-release-hydronium.cif
- Coordinates of Cell contents (DFT Calculations) R3/6-release-hydronium-hydroxide.cif
