# Supplementary material for: Shielded goethite catalyst that enables fast water dissociation in bipolar membranes
Source: Nat Commun. 2021 Jan 4;12:9. doi: 10.1038/s41467-020-20131-1 (PMC7782813; doi:10.1038/s41467-020-20131-1)
Supplement: Supplementary file 3 — Supplementary Data 1 [file 41467_2020_20131_MOESM3_ESM.zip › Coordinates of Cell contents (DFT Calculations) R3/5-release-hydronium.cif]

data_5-release-hydronium
_audit_creation_date              2020-09-22
_audit_creation_method            'Materials Studio'
_symmetry_space_group_name_H-M    'P1'
_symmetry_Int_Tables_number       1
_symmetry_cell_setting            triclinic
loop_
_symmetry_equiv_pos_as_xyz
  x,y,z
_cell_length_a                    9.1600
_cell_length_b                    10.3611
_cell_length_c                    18.4078
_cell_angle_alpha                 90.0000
_cell_angle_beta                  90.0000
_cell_angle_gamma                 90.0000
loop_
_atom_site_label
_atom_site_type_symbol
_atom_site_fract_x
_atom_site_fract_y
_atom_site_fract_z
_atom_site_U_iso_or_equiv
_atom_site_adp_type
_atom_site_occupancy
Fe1    Fe    0.48206   0.36815   0.05583   0.04900  Uiso   1.00
Fe2    Fe    0.48206   0.28359   0.21243   0.04900  Uiso   1.00
Fe3    Fe    0.48206   0.19904   0.36902   0.04900  Uiso   1.00
H4     H     0.30445   0.15389   0.01918   0.06000  Uiso   1.00
H5     H     0.30445   0.06934   0.17578   0.06000  Uiso   1.00
H6     H     0.30445   0.98478   0.33237   0.06000  Uiso   1.00
O7     O     0.13280   0.04178  -0.00000   0.04600  Uiso   1.00
O8     O     0.13280   0.95723   0.15660   0.04600  Uiso   1.00
O9     O     0.13280   0.87268   0.31320   0.04600  Uiso   1.00
O10    O     0.40776   0.18149   0.02390   0.04600  Uiso   1.00
O11    O     0.40776   0.09694   0.18050   0.04600  Uiso   1.00
O12    O     0.40776   0.01238   0.33709   0.04600  Uiso   1.00
Fe13   Fe    0.23206   0.59690   0.00943   0.04900  Uiso   1.00
Fe14   Fe    0.23206   0.51234   0.16603   0.04900  Uiso   1.00
Fe15   Fe    0.23206   0.42779   0.32262   0.04900  Uiso   1.00
H16    H     0.05445   0.81115   0.04608   0.06000  Uiso   1.00
H17    H     0.05445   0.72660   0.20268   0.06000  Uiso   1.00
H18    H     0.05445   0.64204   0.35927   0.06000  Uiso   1.00
O19    O     0.38280   0.92326   0.06526   0.04600  Uiso   1.00
O20    O     0.38280   0.83871   0.22185   0.04600  Uiso   1.00
O21    O     0.38280   0.75415   0.37845   0.04600  Uiso   1.00
O22    O     0.15776   0.78355   0.04136   0.04600  Uiso   1.00
O23    O     0.15776   0.69900   0.19796   0.04600  Uiso   1.00
O24    O     0.15776   0.61445   0.35455   0.04600  Uiso   1.00
Fe25   Fe    0.01794   0.05462   0.08773   0.04900  Uiso   1.00
Fe26   Fe    0.01794   0.97007   0.24432   0.04900  Uiso   1.00
Fe27   Fe    0.01794   0.88551   0.40092   0.04900  Uiso   1.00
H28    H     0.19555   0.26887   0.12438   0.06000  Uiso   1.00
H29    H     0.19555   0.18432   0.28098   0.06000  Uiso   1.00
H30    H     0.19555   0.09977   0.43757   0.06000  Uiso   1.00
O31    O     0.36720   0.38098   0.14356   0.04600  Uiso   1.00
O32    O     0.36720   0.29643   0.30015   0.04600  Uiso   1.00
O33    O     0.36720   0.21188   0.45675   0.04600  Uiso   1.00
O34    O     0.09224   0.24128   0.11966   0.04600  Uiso   1.00
O35    O     0.09224   0.15672   0.27625   0.04600  Uiso   1.00
O36    O     0.09224   0.07217   0.43285   0.04600  Uiso   1.00
Fe37   Fe    0.26794   0.82587   0.13413   0.04900  Uiso   1.00
Fe38   Fe    0.26794   0.74132   0.29073   0.04900  Uiso   1.00
Fe39   Fe    0.26794   0.65676   0.44732   0.04900  Uiso   1.00
H40    H     0.44555   0.61161   0.09748   0.06000  Uiso   1.00
H41    H     0.44555   0.52706   0.25407   0.06000  Uiso   1.00
H42    H     0.44555   0.44251   0.41067   0.06000  Uiso   1.00
O43    O     0.11720   0.49951   0.07830   0.04600  Uiso   1.00
O44    O     0.11720   0.41495   0.23490   0.04600  Uiso   1.00
O45    O     0.11720   0.33040   0.39149   0.04600  Uiso   1.00
O46    O     0.34224   0.63921   0.10220   0.04600  Uiso   1.00
O47    O     0.34224   0.55466   0.25880   0.04600  Uiso   1.00
O48    O     0.34224   0.47011   0.41539   0.04600  Uiso   1.00
Fe49   Fe    0.98206   0.36815   0.05583   0.04900  Uiso   1.00
Fe50   Fe    0.98206   0.28359   0.21243   0.04900  Uiso   1.00
Fe51   Fe    0.98206   0.19904   0.36902   0.04900  Uiso   1.00
H52    H     0.80445   0.15389   0.01918   0.06000  Uiso   1.00
H53    H     0.80445   0.06934   0.17578   0.06000  Uiso   1.00
H54    H     0.80445   0.98478   0.33237   0.06000  Uiso   1.00
O55    O     0.63280   0.04178  -0.00000   0.04600  Uiso   1.00
O56    O     0.63280   0.95723   0.15660   0.04600  Uiso   1.00
O57    O     0.63280   0.87268   0.31320   0.04600  Uiso   1.00
O58    O     0.90776   0.18149   0.02390   0.04600  Uiso   1.00
O59    O     0.90776   0.09694   0.18050   0.04600  Uiso   1.00
O60    O     0.90776   0.01238   0.33709   0.04600  Uiso   1.00
Fe61   Fe    0.73206   0.59690   0.00943   0.04900  Uiso   1.00
Fe62   Fe    0.73206   0.51234   0.16603   0.04900  Uiso   1.00
Fe63   Fe    0.73206   0.42779   0.32262   0.04900  Uiso   1.00
H64    H     0.55445   0.81115   0.04608   0.06000  Uiso   1.00
H65    H     0.55445   0.72660   0.20268   0.06000  Uiso   1.00
H66    H     0.55445   0.64204   0.35927   0.06000  Uiso   1.00
O67    O     0.88280   0.92326   0.06526   0.04600  Uiso   1.00
O68    O     0.88280   0.83871   0.22185   0.04600  Uiso   1.00
O69    O     0.88280   0.75415   0.37845   0.04600  Uiso   1.00
O70    O     0.65776   0.78355   0.04136   0.04600  Uiso   1.00
O71    O     0.65776   0.69900   0.19796   0.04600  Uiso   1.00
O72    O     0.65776   0.61445   0.35455   0.04600  Uiso   1.00
Fe73   Fe    0.51794   0.05462   0.08773   0.04900  Uiso   1.00
Fe74   Fe    0.51794   0.97007   0.24432   0.04900  Uiso   1.00
Fe75   Fe    0.51794   0.88551   0.40092   0.04900  Uiso   1.00
H76    H     0.69555   0.26887   0.12438   0.06000  Uiso   1.00
H77    H     0.69555   0.18432   0.28098   0.06000  Uiso   1.00
H78    H     0.69555   0.09977   0.43757   0.06000  Uiso   1.00
O79    O     0.86720   0.38098   0.14356   0.04600  Uiso   1.00
O80    O     0.86720   0.29643   0.30015   0.04600  Uiso   1.00
O81    O     0.86720   0.21188   0.45675   0.04600  Uiso   1.00
O82    O     0.59224   0.24128   0.11966   0.04600  Uiso   1.00
O83    O     0.59224   0.15672   0.27625   0.04600  Uiso   1.00
O84    O     0.59224   0.07217   0.43285   0.04600  Uiso   1.00
Fe85   Fe    0.76794   0.82587   0.13413   0.04900  Uiso   1.00
Fe86   Fe    0.76794   0.74132   0.29073   0.04900  Uiso   1.00
Fe87   Fe    0.76794   0.65676   0.44732   0.04900  Uiso   1.00
H88    H     0.94555   0.61161   0.09748   0.06000  Uiso   1.00
H89    H     0.94555   0.52706   0.25407   0.06000  Uiso   1.00
H90    H     0.94555   0.44251   0.41067   0.06000  Uiso   1.00
O91    O     0.61720   0.49951   0.07830   0.04600  Uiso   1.00
O92    O     0.61720   0.41495   0.23490   0.04600  Uiso   1.00
O93    O     0.61720   0.33040   0.39149   0.04600  Uiso   1.00
O94    O     0.84224   0.63921   0.10220   0.04600  Uiso   1.00
O95    O     0.84224   0.55466   0.25880   0.04600  Uiso   1.00
O96    O     0.84224   0.47011   0.41539   0.04600  Uiso   1.00
O97    O     0.62664   0.78488   0.47191   0.00000  Uiso   1.00
H98    H     0.66105   0.84654   0.50887   0.00000  Uiso   1.00
O99    O     0.23193   0.16883   0.57115   0.00000  Uiso   1.00
H100   H     0.31607   0.12410   0.55037   0.00000  Uiso   1.00
H101   H     0.22288   0.23503   0.53264   0.00000  Uiso   1.00
O102   O     0.23604   0.47427   0.55729   0.00000  Uiso   1.00
H103   H     0.32847   0.42823   0.56335   0.00000  Uiso   1.00
H104   H     0.24964   0.56412   0.56971   0.00000  Uiso   1.00
O105   O     0.28056   0.78026   0.55847   0.00000  Uiso   1.00
H106   H     0.35021   0.74729   0.59328   0.00000  Uiso   1.00
H107   H     0.26613   0.87245   0.56838   0.00000  Uiso   1.00
loop_
_geom_bond_atom_site_label_1
_geom_bond_atom_site_label_2
_geom_bond_distance
_geom_bond_site_symmetry_2
_ccdc_geom_bond_type
Fe1    O10     2.133   .     S
Fe1    O31     1.932   .     S
Fe1    O82     2.032   .     S
Fe1    O91     1.886   .     S
Fe2    O11     2.133   .     S
Fe2    O32     1.932   .     S
Fe2    O31     1.932   .     S
Fe2    O83     2.032   .     S
Fe2    O82     2.032   .     S
Fe2    O92     1.886   .     S
Fe3    O12     2.133   .     S
Fe3    O33     1.932   .     S
Fe3    O32     1.932   .     S
Fe3    O84     2.032   .     S
Fe3    O83     2.032   .     S
Fe3    O93     1.886   .     S
H4     O10     0.992   .     S
H5     O11     0.992   .     S
H6     O12     0.992   1_565 S
O7     Fe25    1.932   .     S
O8     Fe25    1.932   1_565 S
O8     Fe26    1.932   .     S
O8     Fe37    1.886   .     S
O9     Fe26    1.932   .     S
O9     Fe27    1.932   .     S
O9     Fe38    1.886   .     S
O10    Fe73    2.032   .     S
O11    Fe73    2.032   .     S
O11    Fe74    2.032   1_545 S
O12    H6      0.992   1_545 S
O12    Fe74    2.032   1_545 S
O12    Fe75    2.032   1_545 S
Fe13   O22     2.133   .     S
Fe13   O43     1.932   .     S
Fe13   O46     2.032   .     S
Fe14   O23     2.133   .     S
Fe14   O43     1.932   .     S
Fe14   O44     1.932   .     S
Fe14   O46     2.032   .     S
Fe14   O47     2.032   .     S
Fe14   O31     1.886   .     S
Fe15   O24     2.133   .     S
Fe15   O44     1.932   .     S
Fe15   O45     1.932   .     S
Fe15   O47     2.032   .     S
Fe15   O48     2.032   .     S
Fe15   O32     1.886   .     S
H16    O22     0.992   .     S
H17    O23     0.992   .     S
H18    O24     0.992   .     S
O19    Fe37    1.932   .     S
O19    Fe73    1.886   1_565 S
O20    Fe38    1.932   .     S
O20    Fe37    1.932   .     S
O20    Fe74    1.886   .     S
O21    Fe39    1.932   .     S
O21    Fe38    1.932   .     S
O21    Fe75    1.886   .     S
O22    Fe37    2.032   .     S
O23    Fe38    2.032   .     S
O23    Fe37    2.032   .     S
O24    Fe39    2.032   .     S
O24    Fe38    2.032   .     S
Fe25   O34     2.133   .     S
Fe25   O8      1.932   1_545 S
Fe25   O59     2.032   1_455 S
Fe25   O58     2.032   1_455 S
Fe25   O67     1.886   1_445 S
Fe26   O35     2.133   1_565 S
Fe26   O60     2.032   1_465 S
Fe26   O59     2.032   1_465 S
Fe26   O68     1.886   1_455 S
Fe27   O36     2.133   1_565 S
Fe27   O60     2.032   1_465 S
Fe27   O69     1.886   1_455 S
H28    O34     0.992   .     S
H29    O35     0.992   .     S
H30    O36     0.992   .     S
O34    Fe49    2.032   1_455 S
O34    Fe50    2.032   1_455 S
O35    Fe26    2.133   1_545 S
O35    Fe50    2.032   1_455 S
O35    Fe51    2.032   1_455 S
O36    Fe27    2.133   1_545 S
O36    Fe51    2.032   1_455 S
Fe37   O46     2.133   .     S
Fe38   O47     2.133   .     S
Fe39   O48     2.133   .     S
H40    O46     0.992   .     S
H41    O47     0.992   .     S
H42    O48     0.992   .     S
O43    Fe49    1.886   1_455 S
O44    Fe50    1.886   1_455 S
O45    Fe51    1.886   1_455 S
Fe49   O58     2.133   .     S
Fe49   O79     1.932   .     S
Fe49   O34     2.032   1_655 S
Fe49   O43     1.886   1_655 S
Fe50   O59     2.133   .     S
Fe50   O80     1.932   .     S
Fe50   O79     1.932   .     S
Fe50   O35     2.032   1_655 S
Fe50   O34     2.032   1_655 S
Fe50   O44     1.886   1_655 S
Fe51   O60     2.133   .     S
Fe51   O81     1.932   .     S
Fe51   O80     1.932   .     S
Fe51   O36     2.032   1_655 S
Fe51   O35     2.032   1_655 S
Fe51   O45     1.886   1_655 S
H52    O58     0.992   .     S
H53    O59     0.992   .     S
H54    O60     0.992   1_565 S
O55    Fe73    1.932   .     S
O56    Fe73    1.932   1_565 S
O56    Fe74    1.932   .     S
O56    Fe85    1.886   .     S
O57    Fe74    1.932   .     S
O57    Fe75    1.932   .     S
O57    Fe86    1.886   .     S
O58    Fe25    2.032   1_655 S
O59    Fe25    2.032   1_655 S
O59    Fe26    2.032   1_645 S
O60    H54     0.992   1_545 S
O60    Fe26    2.032   1_645 S
O60    Fe27    2.032   1_645 S
Fe61   O70     2.133   .     S
Fe61   O91     1.932   .     S
Fe61   O94     2.032   .     S
Fe62   O71     2.133   .     S
Fe62   O91     1.932   .     S
Fe62   O92     1.932   .     S
Fe62   O94     2.032   .     S
Fe62   O95     2.032   .     S
Fe62   O79     1.886   .     S
Fe63   O72     2.133   .     S
Fe63   O92     1.932   .     S
Fe63   O93     1.932   .     S
Fe63   O95     2.032   .     S
Fe63   O96     2.032   .     S
Fe63   O80     1.886   .     S
H64    O70     0.992   .     S
H65    O71     0.992   .     S
H66    O72     0.992   .     S
O67    Fe85    1.932   .     S
O67    Fe25    1.886   1_665 S
O68    Fe86    1.932   .     S
O68    Fe85    1.932   .     S
O68    Fe26    1.886   1_655 S
O69    Fe87    1.932   .     S
O69    Fe86    1.932   .     S
O69    Fe27    1.886   1_655 S
O70    Fe85    2.032   .     S
O71    Fe86    2.032   .     S
O71    Fe85    2.032   .     S
O72    Fe87    2.032   .     S
O72    Fe86    2.032   .     S
Fe73   O82     2.133   .     S
Fe73   O56     1.932   1_545 S
Fe73   O19     1.886   1_545 S
Fe74   O83     2.133   1_565 S
Fe74   O12     2.032   1_565 S
Fe74   O11     2.032   1_565 S
Fe75   O84     2.133   1_565 S
Fe75   O12     2.032   1_565 S
Fe75   O97     1.946   .     S
H76    O82     0.992   .     S
H77    O83     0.992   .     S
H78    O84     0.992   .     S
O83    Fe74    2.133   1_545 S
O84    Fe75    2.133   1_545 S
Fe85   O94     2.133   .     S
Fe86   O95     2.133   .     S
Fe87   O96     2.133   .     S
Fe87   O97     1.908   .     S
H88    O94     0.992   .     S
H89    O95     0.992   .     S
H90    O96     0.992   .     S
O97    H98     0.985   .     S
O99    H100    0.977   .     S
O99    H101    0.990   .     S
O102   H103    0.978   .     S
O102   H104    0.967   .     S
O105   H106    0.967   .     S
O105   H107    0.981   .     S
