# Supplementary material for: Shielded goethite catalyst that enables fast water dissociation in bipolar membranes
Source: Nat Commun. 2021 Jan 4;12:9. doi: 10.1038/s41467-020-20131-1 (PMC7782813; doi:10.1038/s41467-020-20131-1)
Supplement: Supplementary file 4 — Supplementary Data 2 [file 41467_2020_20131_MOESM4_ESM.zip]

Archive with 1 entries (1 files):
- cif file for Goethite_Fe+3O(OH).cif
