# Supplementary material for: Shielded goethite catalyst that enables fast water dissociation in bipolar membranes
Source: Nat Commun. 2021 Jan 4;12:9. doi: 10.1038/s41467-020-20131-1 (PMC7782813; doi:10.1038/s41467-020-20131-1)
Supplement: Supplementary file 4 — Supplementary Data 2 [file 41467_2020_20131_MOESM4_ESM.zip › cif file for Goethite_Fe+3O(OH).cif]

data_Goethite_-_FeO(OH)
_audit_creation_method         'generated by CrystalMaker X for Windows'
_cell_length_a                   9.950000
_cell_length_b                   3.010000
_cell_length_c                   4.620000
_cell_angle_alpha               90.000000
_cell_angle_beta                90.000000
_cell_angle_gamma               90.000000

_symmetry_space_group_name_H-M     'P n m a'

loop_
_symmetry_equiv_pos_as_xyz
'+x,+y,+z'
'1/2-x,-y,1/2+z'
'-x,1/2+y,-z'
'1/2+x,1/2-y,1/2-z'
'-x,-y,-z'
'1/2+x,+y,1/2-z'
'+x,1/2-y,+z'
'1/2-x,1/2+y,1/2+z'

loop_
_atom_site_label
_atom_site_type_symbol
_atom_site_occupancy
_atom_site_fract_x
_atom_site_fract_y
_atom_site_fract_z
 Fe  Fe 1.0  0.144999995828  0.25  -0.045000001788
 H  H 1.0  -0.079999998212  0.25  -0.379999995232
 O1  O 1.0  -0.199000000954  0.25  0.287999987602
 O2  O 1.0  -0.052999999374  0.25  -0.197999998927
